# Supplementary material for: B Cells Specific CpG Induces High IL-10 and IL-6 Expression In Vitro in Neuro-Behçet’s Disease
Source: Cells. 2022 Apr 12;11(8):1306. doi: 10.3390/cells11081306 (PMC9025002; doi:10.3390/cells11081306)
Supplement: Supplementary file 1 [file cells-11-01306-s001.zip]

Archive with 1 entries (1 files):
- cells-1564485-supplementary.pdf
